# Supplementary material for: Study on Holocene environmental evolution based on grain size end-member model: A case study of two outcrop sections in Salawusu River Basin
Source: PLoS One. 2024 Sep 20;19(9):e0305282. doi: 10.1371/journal.pone.0305282 (PMC11414904; doi:10.1371/journal.pone.0305282)
Supplement: S1 Fig — Detailed information of a~h please refer to the text. (XLS) [file pone.0305282.s001.xls]

## Sheet: MGS1 Raw data
Sample ID	ф5	ф16	ф25	ф50	ф75	ф84	ф95	Mz	Mz	δ	SK	KG
1MD-01	1.376	1.6919	1.8503	2.2179	2.5879	2.7519	3.0761	2.22057	3.09705	0.522591	0.008567	0.944634
1MD-02	1.3756	1.6892	1.8466	2.2132	2.582	2.7454	3.0681	2.21593	3.09705	0.520489	0.008993	0.943225
1MD-03	1.3846	1.6979	1.856	2.2219	2.5906	2.7539	3.077	2.22457	3.09705	0.520424	0.009047	0.944196
1MD-04	1.3722	1.6827	1.8391	2.2055	2.5743	2.738	3.0612	2.20873	3.09705	0.519734	0.011227	0.94153
4D-01	1.7067	2.0231	2.1944	2.5771	2.9983	3.2556	6.0094	2.6186	3.09705	0.960049	0.348216	2.19356
4D-02	1.7553	2.0442	2.1961	2.5356	2.9105	3.1191	6.1643	2.5663	3.09705	0.936755	0.365862	2.52935
4D-03	1.6545	1.9335	2.0909	2.4296	2.7989	3.0188	5.6709	2.46063	3.09705	0.87987	0.349908	2.32495
4D-04	1.492	1.7518	1.8914	2.206	2.5124	2.6554	2.9244	2.2044	3.09705	0.44293	-0.00112	0.945329
4D-05	1.4842	1.7504	1.8851	2.1945	2.5108	2.6736	4.61	2.20617	3.09705	0.704406	0.291718	2.04741
6D-01	1.5135	1.8551	2.0599	2.5352	3.0902	3.4403	5.5905	2.6102	3.09705	1.01403	0.320368	1.62176
6D-02	1.4949	1.8126	2.0018	2.4322	2.9018	3.136	4.1163	2.46027	3.09705	0.728032	0.174255	1.19372
6D-03	1.502	1.8299	2.025	2.4728	2.97	3.2418	4.8922	2.51483	3.09705	0.866642	0.258301	1.47029
6D-04	1.5092	1.8479	2.0505	2.5187	3.0567	3.3822	5.4658	2.58293	3.09705	0.98306	0.307654	1.61157
8D-01	1.5622	1.8544	2.0182	2.3694	2.7345	2.9135	3.2956	2.3791	3.09705	0.527411	0.048064	0.991777
8D-02	1.6211	1.8979	2.0521	2.3718	2.691	2.8359	3.1122	2.36853	3.09705	0.460424	-0.00868	0.956498
8D-03	1.6599	1.9593	2.13	2.4946	2.8825	3.0804	4.8838	2.51143	3.09705	0.768745	0.263613	1.75584
8D-04	1.6312	1.9341	2.105	2.4705	2.8557	3.052	4.733	2.48553	3.09705	0.749445	0.249587	1.69339
8D-05	1.6636	1.9239	2.0734	2.384	2.6932	2.8337	3.104	2.38053	3.09705	0.445692	-0.00585	0.952449
8D-06	1.6053	1.9065	2.0759	2.4402	2.8226	3.0204	4.6562	2.4557	3.09705	0.740733	0.247216	1.67453
10D-01	1.6383	1.9575	2.1438	2.5439	2.9563	3.1456	3.5491	2.549	3.09705	0.58654	0.032501	0.963834
10D-02	1.6933	1.9873	2.1511	2.4991	2.85	3.009	3.3109	2.49847	3.09705	0.500516	0.000925	0.948563
12D-01	1.6478	1.9519	2.1305	2.5135	2.9014	3.077	3.4088	2.51413	3.09705	0.548093	0.009249	0.936206
12D-02	1.0822	1.5717	1.842	2.4439	3.0386	3.3131	3.9022	2.4429	3.09705	0.862623	0.016266	0.965851
12D-03	1.6983	2.0021	2.1736	2.5502	2.9335	3.1061	3.4334	2.5528	3.09705	0.538894	0.012552	0.93579
12D-04	1.6638	1.9624	2.1392	2.5182	2.9027	3.0766	3.4046	2.51907	3.09705	0.542308	0.010358	0.934437
12D-05	1.6119	1.9217	2.1006	2.4849	2.872	3.0479	3.3778	2.48483	3.09705	0.549111	0.005546	0.938203
12D-06	1.5914	1.9081	2.088	2.4736	2.8644	3.0448	3.3975	2.4755	3.09705	0.557827	0.014051	0.953381
12D-07	1.8173	2.0818	2.2243	2.5385	2.8496	2.991	3.2708	2.5371	3.09705	0.447527	0.001509	0.952657
12D-08	1.7335	2.0259	2.1852	2.5309	2.8799	3.0384	3.3364	2.53173	3.09705	0.495989	0.003761	0.945626
12D-09	1.8031	2.0762	2.2222	2.5433	2.8629	3.0066	3.2907	2.54203	3.09705	0.457994	0.000378	0.951572
12D-10	1.7365	2.0327	2.1937	2.5448	2.8993	3.0605	3.368	2.546	3.09705	0.504147	0.006318	0.94763
12D-11	1.7221	2.0157	2.1759	2.5218	2.8715	3.0303	3.3284	2.5226	3.09705	0.497029	0.003331	0.946406
12D-12	1.6868	1.9887	2.1634	2.5402	2.9245	3.0979	3.4264	2.54227	3.09705	0.540876	0.012222	0.936737
14D-01	1.9044	2.2143	2.3813	2.7615	3.1406	3.3157	3.6396	2.76383	3.09705	0.538259	0.009229	0.936583
14D-02	1.7583	2.0719	2.2416	2.6226	3.0032	3.1785	3.5031	2.62433	3.09705	0.541014	0.006992	0.938921
14D-03	1.7327	2.0355	2.2027	2.5729	2.9474	3.1168	3.4417	2.57507	3.09705	0.529264	0.011373	0.940526
14D-04	1.8643	2.1766	2.3324	2.6854	3.0369	3.1982	3.4962	2.68673	3.09705	0.502658	-0.0012	0.949342
14D-05	1.7266	2.032	2.2027	2.5829	2.9678	3.1405	3.4689	2.58513	3.09705	0.54111	0.011545	0.933286
14D-06	1.7262	2.0335	2.2051	2.5876	2.9742	3.1474	3.4771	2.5895	3.09705	0.543763	0.010583	0.933015
14D-07	1.7053	2.0081	2.1743	2.5363	2.911	3.0868	3.4537	2.54373	3.09705	0.534584	0.035045	0.972658
14D-08	1.6896	1.9958	2.1686	2.5447	2.9309	3.1078	3.4542	2.54943	3.09705	0.545364	0.021799	0.948704
14D-09	1.7001	2.0043	2.1713	2.5345	2.9102	3.0864	3.4537	2.54173	3.09705	0.536222	0.034206	0.972647
14D-10	1.6719	1.9731	2.1515	2.5344	2.926	3.1034	3.44	2.53697	3.09705	0.550469	0.015594	0.935612
15LS-07	1.7725	2.1218	2.3065	2.7237	3.1372	3.3274	3.6895	2.7243	3.09705	0.591855	0.004555	0.945776
15LS-08	1.5253	1.8693	2.0739	2.5309	3.0012	3.2255	3.6609	2.5419	3.09705	0.662626	0.041292	0.943865
15LS-09	1.601	1.9298	2.1194	2.5275	2.9432	3.1311	3.4916	2.52947	3.09705	0.58678	0.0124	0.940563
15LS-10	1.7993	2.1516	2.3356	2.7604	3.1914	3.395	3.8047	2.769	3.09705	0.614698	0.031119	0.960371
15LS-11	1.8794	2.2178	2.4005	2.8123	3.2265	3.4154	3.7782	2.81517	3.09705	0.587097	0.01228	0.942127
16FL-01	1.888	2.2285	2.4137	2.8276	3.244	3.4334	3.7984	2.82983	3.09705	0.59068	0.010946	0.942973
16FL-02	1.8383	2.1755	2.3526	2.7602	3.1655	3.3536	3.7088	2.7631	3.09705	0.577934	0.01083	0.943041
16FL-03	1.7887	2.1182	2.2958	2.7023	3.1111	3.2994	3.6526	2.70663	3.09705	0.577709	0.015348	0.936948
16FL-04	1.7746	2.1032	2.2821	2.6918	3.1097	3.3059	3.7108	2.7003	3.09705	0.594039	0.03689	0.958826
16FL-05	1.8263	2.1546	2.3264	2.7253	3.126	3.3107	3.6601	2.7302	3.09705	0.566873	0.016119	0.939917
16FL-06	1.7287	2.0503	2.229	2.6317	3.0405	3.2305	3.587	2.6375	3.09705	0.576611	0.021444	0.938507
16FL-07	1.698	2.0087	2.1839	2.5725	2.9697	3.1488	3.4969	2.57667	3.09705	0.557586	0.019352	0.938221
17D-01	1.4135	1.8558	2.0958	2.6105	3.1242	3.363	3.8248	2.60977	2.6866	0.742148	0.002857	0.960947
17D-02	1.5993	1.931	2.1223	2.5324	2.9469	3.1329	3.4842	2.5321	2.6866	0.586066	0.004586	0.936818
17D-03	1.543	1.8781	2.0713	2.4922	2.9186	3.1114	3.4746	2.4939	2.6866	0.600992	0.010662	0.934308
17D-04	1.2815	1.6749	1.89	2.4077	2.9475	3.1987	3.6981	2.4271	2.6866	0.747102	0.05307	0.936558
17D-05	1.6076	2.0443	2.2743	2.7785	3.2745	3.4975	3.9422	2.77343	2.6866	0.717027	-0.00677	0.956612
19D-01	1.1976	1.5541	1.7596	2.2387	2.7532	3.0058	3.5551	2.2662	2.6866	0.720122	0.086803	0.972412
19D-02	1.0155	1.3764	1.5926	2.1014	2.6834	2.9888	3.6625	2.15553	2.6866	0.804161	0.140122	0.994533
19D-03	0.967	1.3173	1.5187	1.9949	2.5484	2.8458	3.66	2.05267	2.6866	0.790155	0.174996	1.07185
21D-01	1.5791	1.8755	2.0404	2.3908	2.7468	2.9145	3.2279	2.3936	2.6866	0.509568	0.011745	0.956594
21D-02	1.5507	1.8403	2.0016	2.3458	2.6983	2.864	3.169	2.35003	2.6866	0.501122	0.014885	0.95197
21D-03	1.5674	1.8377	1.9822	2.2924	2.6132	2.7526	3.0289	2.29423	2.6866	0.450164	0.00694	0.949248
21D-04	1.4212	1.7332	1.8955	2.2622	2.6307	2.7926	3.1102	2.26267	2.6866	0.520759	0.002733	0.94153
21D-05	1.3483	1.6804	1.8535	2.2639	2.6873	2.8926	3.307	2.27897	2.6866	0.599823	0.051191	0.962756
2S-01	2.8336	3.5352	3.8661	4.5658	5.3969	5.9663	8.2467	4.6891	3.09705	1.42794	0.256075	1.44923
2S-02	3.2785	3.7624	4.0424	4.7331	5.7951	6.7664	8.9631	5.0873	3.09705	1.6123	0.42098	1.32924
2S-03	2.8146	3.5216	3.8521	4.5447	5.3538	5.8968	8.1317	4.65437	3.09705	1.39942	0.243873	1.45111
2S-04	2.8324	3.5322	3.8633	4.5643	5.3971	5.9688	8.2549	4.68843	3.09705	1.43074	0.257027	1.44891
2S-05	2.8575	3.5531	3.8835	4.5891	5.4399	6.0407	8.3626	4.72763	3.09705	1.45601	0.26899	1.44962
2S-06	3.1592	3.6737	3.963	4.6472	5.6621	6.6524	8.7898	4.9911	3.09705	1.5978	0.408909	1.35814
2S-07	3.1531	3.6706	3.9609	4.6466	5.6621	6.6524	8.7864	4.98987	3.09705	1.59898	0.407561	1.35712
2S-08	3.1524	3.668	3.958	4.6435	5.6558	6.64	8.7762	4.98383	3.09705	1.59509	0.406629	1.35754
2S-09	3.2043	3.7035	3.9859	4.6584	5.653	6.5975	8.7063	4.98647	3.09705	1.55714	0.405756	1.3526
2S-10	3.2062	3.705	3.9877	4.6613	5.6591	6.6035	8.7202	4.98993	3.09705	1.56008	0.406179	1.35206
3LS-01	1.7149	2.2383	2.5901	3.8761	5.0605	5.5949	7.72	3.9031	3.09705	1.74901	0.152172	0.996238
3LS-02	1.7761	2.3785	2.8407	4.5836	5.7837	6.5767	8.8324	4.51293	3.09705	2.11869	0.07688	0.982646
3LS-03	1.6313	2.0792	2.358	3.294	5.2975	6.0432	8.0992	3.80547	3.09705	1.97098	0.436472	0.901779
3LS-04	1.6015	2.0405	2.3082	3.1328	5.1322	5.8801	7.9122	3.68447	3.09705	1.91607	0.472866	0.915847
3LS-05	1.6527	2.1056	2.3881	3.3018	5.1544	5.9625	8.2412	3.78997	3.09705	1.96248	0.439555	0.976107
3LS-06	1.6053	2.0166	2.2619	2.9157	4.0682	4.7482	6.5597	3.22683	3.09705	1.43357	0.40636	1.12412
3LS-07	1.5795	1.964	2.1961	2.7804	4.2138	5.3226	7.7716	3.35567	3.09705	1.77785	0.562982	1.25774
3LS-08	1.6298	2.0413	2.2655	2.7718	3.2959	3.549	4.0945	2.78737	3.09705	0.750364	0.052145	0.980321
3LS-09	1.7113	2.1782	2.4668	3.4324	4.9782	5.5951	7.6655	3.73523	3.09705	1.75638	0.343886	0.971668
3LS-10	1.7736	2.2739	2.5916	3.5935	4.9935	5.6505	7.8277	3.8393	3.09705	1.76144	0.308586	1.03301
3LS-11	1.702	2.2081	2.5254	3.5113	4.9728	5.7105	8.2697	3.80997	3.09705	1.87071	0.352428	1.09981
13S-01	2.3657	2.7783	3.0192	3.6141	4.4265	4.9556	6.9442	3.78267	3.09705	1.23804	0.343464	1.33336
13S-02	2.1151	2.5051	2.7313	3.2824	4.0129	4.5125	6.0584	3.43333	3.09705	1.09932	0.316762	1.26101
13S-03	2.3338	2.6335	2.8027	3.1687	3.5673	3.7843	5.7215	3.1955	3.09705	0.800988	0.288482	1.81585
13S-04	2.3077	2.6827	2.8977	3.4178	4.07	4.4734	5.9909	3.52463	3.09705	1.00574	0.288095	1.28765
13S-05	2.1793	2.7105	3.0171	3.7609	4.633	5.1322	7.1291	3.86787	3.09705	1.35539	0.246727	1.2554
7LS-1	1.7492	2.208	2.4851	3.2472	4.5329	5.1937	7.5712	3.54963	3.09705	1.62855	0.394641	1.16518
7LS-2	1.6865	2.1494	2.4297	3.2531	4.528	5.0674	6.8947	3.48997	3.09705	1.51862	0.320967	1.01726
7LS-03	1.625	2.0956	2.3874	3.2866	4.6023	5.128	7.0963	3.5034	3.09705	1.58709	0.303548	1.01239
9LS-01	1.7219	2.3052	2.7238	4.0354	4.9871	5.4298	7.3081	3.92347	3.09705	1.62754	0.03212	1.01154
9LS-02	1.528	1.933	2.1829	2.8308	4.3315	5.0431	7.075	3.26897	3.09705	1.61798	0.476462	1.05807
9LS-03	2.1173	3.0045	3.5837	4.4516	5.1994	5.6072	7.5338	4.35443	3.09705	1.47136	0.01304	1.37394
11LS-01	2.2368	2.7191	3.0077	3.7777	4.8506	5.4595	7.7867	3.98543	3.09705	1.52599	0.336061	1.23422
15LS-01	1.6222	2.0311	2.2729	2.9196	4.3403	5.1262	6.89	3.35897	3.09705	1.57193	0.466645	1.04428
15LS-02	1.6995	2.1301	2.3836	3.0791	4.4209	5.1132	7.26	3.4408	3.09705	1.58828	0.433767	1.11858
15LS-03	1.6883	2.0876	2.3224	2.9313	4.0253	4.8455	6.7409	3.28813	3.09705	1.45502	0.448067	1.21601
15LS-04	1.7029	2.0532	2.2578	2.7541	3.3957	3.9761	6.0913	2.9278	3.09705	1.14563	0.395958	1.58056
15LS-05	1.7456	2.0896	2.2842	2.7413	3.239	3.494	4.5043	2.77497	3.09705	0.769085	0.175028	1.18414
15LS-06	1.7666	2.1299	2.3213	2.7544	3.1905	3.394	3.7924	2.75943	3.09705	0.622964	0.018363	0.955184
16FL-08	1.8438	2.1807	2.3586	2.7714	3.1949	3.396	3.8052	2.7827	3.09705	0.601007	0.04102	0.961201
16FL-09	2.0223	2.3471	2.5307	2.9372	3.3541	3.5515	3.9584	2.94527	3.09705	0.594448	0.037499	0.963667
16FL-10	2.045	2.3667	2.5474	2.949	3.3617	3.5575	3.9619	2.95773	3.09705	0.588139	0.039406	0.964773
16FL-11	2.0093	2.3345	2.5199	2.9304	3.353	3.5536	3.9674	2.9395	3.09705	0.601457	0.040792	0.96327
16FL-12	1.8383	2.1755	2.3526	2.7602	3.1655	3.3536	3.7088	2.7631	3.09705	0.577934	0.01083	0.943041
18FL-01	1.9816	2.3556	2.5658	3.0354	3.5153	3.7513	4.2259	3.04743	2.6866	0.68897	0.043388	0.968715
18FL-02	1.773	2.141	2.3383	2.7936	3.2581	3.4706	3.916	2.80173	2.6866	0.657097	0.032927	0.954858
18FL-03	1.5488	1.8998	2.1086	2.5724	3.0594	3.2925	3.7843	2.58823	2.6866	0.686887	0.059169	0.963598
18FL-04	1.5032	1.8124	1.9887	2.3788	2.7782	2.9634	3.3064	2.38487	2.6866	0.560962	0.022325	0.936056
18FL-05	1.6386	1.8933	2.0374	2.3333	2.6386	2.7725	3.0402	2.33303	2.6866	0.432164	0.003897	0.955466
18FL-06	1.54	1.826	1.9815	2.3217	2.672	2.8283	3.1314	2.32533	2.6866	0.491696	0.014235	0.944552
18FL-07	1.417	1.7455	1.9243	2.3287	2.7414	2.9341	3.2927	2.3361	2.6866	0.581347	0.02328	0.940802
18FL-08	1.4622	1.7801	1.959	2.3593	2.7692	2.9603	3.3163	2.36657	2.6866	0.575974	0.025389	0.937888
18FL-09	1.2934	1.6251	1.812	2.25	2.7018	2.9181	3.32	2.2644	2.6866	0.630311	0.044683	0.933439
18FL-10	1.1681	1.511	1.7114	2.1709	2.6559	2.8909	3.3781	2.19093	2.6866	0.679823	0.068021	0.95896
18FL-11	1.2804	1.6484	1.8517	2.3354	2.8482	3.0932	3.5897	2.359	2.6866	0.711094	0.067653	0.949759
18FL-12	1.4325	1.7883	1.9944	2.4544	2.9264	3.1386	3.5489	2.46043	2.6866	0.658242	0.023854	0.930662
18FL-13	1.7155	2.1284	2.3462	2.8376	3.3281	3.5561	3.9984	2.8407	2.6866	0.702819	0.011733	0.952862
18FL-14	1.19	1.5435	1.7482	2.2262	2.7432	2.9979	3.5458	2.25587	2.6866	0.720539	0.090746	0.970344
18FL-15	1.3666	1.7248	1.9251	2.3922	2.88	3.1072	3.5544	2.40807	2.6866	0.677085	0.048435	0.938988
18FL-16	1.2034	1.5365	1.7297	2.1804	2.673	2.9295	3.5552	2.21547	2.6866	0.704583	0.122334	1.02179
18FL-17	1.2679	1.5921	1.7779	2.2143	2.6747	2.9014	3.3847	2.23593	2.6866	0.648052	0.077694	0.967374
18FL-18	1.232	1.6055	1.8178	2.3227	2.8951	3.188	3.8854	2.37207	2.6866	0.797655	0.135736	1.00943
18FL-19	1.3813	1.7493	1.9582	2.4384	2.9427	3.1808	3.6737	2.45617	2.6866	0.705208	0.057484	0.9543
18FL-20	1.2767	1.6279	1.8249	2.2856	2.7674	2.9937	3.4506	2.3024	2.6866	0.670829	0.054354	0.945297
18FL-21	1.51	1.8423	2.0389	2.4802	2.9356	3.1416	3.5448	2.48803	2.6866	0.633128	0.03224	0.930004
18FL-22	1.5197	1.8566	2.0566	2.5051	2.9694	3.1864	3.6055	2.51603	2.6866	0.64848	0.0399	0.936499
18FL-23	1.5372	1.8824	2.087	2.5395	2.9994	3.2143	3.6105	2.5454	2.6866	0.647111	0.023212	0.931295
18FL-24	1.4143	1.7822	1.9956	2.4808	2.9957	3.248	3.771	2.50367	2.6866	0.723526	0.070861	0.965764
18FL-25	1.5043	1.8829	2.1092	2.6121	3.1379	3.3935	3.9183	2.6295	2.6866	0.743408	0.058372	0.961742
18FL-26	1.9301	2.2996	2.5118	2.9863	3.4768	3.7204	4.2014	3.0021	2.6866	0.699336	0.051661	0.964622
18FL-27	1.9354	2.3217	2.5338	3.0062	3.4829	3.7155	4.1571	3.01447	2.6866	0.685071	0.026923	0.959364
20FL-01	1.4645	1.9095	2.1664	2.7081	3.251	3.4972	3.9888	2.70493	2.6866	0.779395	0.004357	0.953853
20FL-02	1.7106	2.0893	2.304	2.7961	3.302	3.5407	4.0195	2.8087	2.6866	0.712683	0.042885	0.948167
20FL-03	1.6096	2.014	2.2432	2.7735	3.3348	3.6092	4.2229	2.7989	2.6866	0.794755	0.078509	0.981151
22FL-01	1.6892	2.0766	2.2945	2.79	3.301	3.5459	4.0626	2.80417	2.6866	0.726931	0.050655	0.966423
22FL-02	1.8685	2.2525	2.469	2.9526	3.458	3.7099	4.2358	2.97167	2.6866	0.723032	0.061676	0.980996
22FL-03	1.952	2.3143	2.5231	2.9976	3.4968	3.7486	4.2664	3.02017	2.6866	0.709242	0.07182	0.974145
22FL-04	1.779	2.1368	2.3327	2.7934	3.279	3.5106	4.0009	2.8136	2.6866	0.680102	0.065509	0.96229
22FL-05	1.7312	2.0694	2.2625	2.711	3.1797	3.4065	3.8774	2.72897	2.6866	0.659457	0.063628	0.958995
22FL-06	1.7779	2.1448	2.3454	2.8204	3.3215	3.5686	4.1056	2.8446	2.6866	0.708632	0.077628	0.977334
22FL-07	1.3555	1.778	2.0201	2.5647	3.1313	3.4066	3.9736	2.5831	2.6866	0.803832	0.055085	0.965615
22FL-08	1.7403	2.1737	2.3988	2.9145	3.4414	3.6968	4.2149	2.92833	2.6866	0.755714	0.039123	0.972742

## Sheet: DGS1 Raw data
Sample ID	ф5	ф16	ф25	ф50	ф75	ф84	ф95	Mz	δ	SK	KG
DS-1CS-1	2.91747	3.35826	3.59163	4.15192	4.80692	5.22722	7.40929	4.2458	1.14782	0.300522	1.51478
DS-1CS-2	2.97263	3.43294	3.68425	4.31684	5.12811	5.77819	8.15371	4.50933	1.37133	0.363664	1.47064
DS-1CS-3	3.18	3.82164	4.14711	4.93526	6.10018	7.05082	9.42333	5.26924	1.75325	0.373995	1.31011
DS-1CS-4	3.07465	3.62556	3.93936	4.65383	5.65571	6.5089	8.99051	4.92943	1.61718	0.376434	1.41261
DS-1CS-5	3.01855	3.50743	3.78283	4.45703	5.37285	6.11972	8.51632	4.69473	1.48607	0.374838	1.41708
DS-1CS-6	2.97878	3.4204	3.66632	4.28466	5.05233	5.60851	7.93421	4.43786	1.29785	0.341497	1.4653
DS-1CS-7	2.96202	3.43621	3.694	4.34137	5.16961	5.82125	8.26108	4.53294	1.39915	0.360184	1.47176
DS-1CS-8	2.9962	3.42153	3.66705	4.29522	5.09708	5.70844	8.08486	4.47506	1.34274	0.36268	1.45838
DS-1CS-9	2.90557	3.37976	3.63298	4.27243	5.1022	5.77415	8.27405	4.47545	1.412	0.372573	1.49752
DS-1CS-10	2.8888	3.35354	3.60263	4.22331	5.005	5.5907	8.01371	4.38918	1.33579	0.350818	1.49773
DS-1CS-11	2.9028	3.37259	3.62454	4.25965	5.08091	5.73799	8.26444	4.45674	1.40372	0.371919	1.50882
DS-1CS-12	2.8674	3.34459	3.59847	4.23309	5.05012	5.67517	8.10694	4.41762	1.37651	0.358114	1.47925
DS-1CS-13	2.87528	3.35952	3.61793	4.27262	5.1365	5.84374	8.32429	4.49196	1.44666	0.375998	1.4706
DS-1CS-14	2.90195	3.37976	3.63761	4.29397	5.15388	5.84904	8.3	4.50759	1.43521	0.371888	1.45905
DS-1CS-15	2.90229	3.38209	3.6414	4.30434	5.18488	5.90662	8.34371	4.53102	1.45559	0.377021	1.44484
DS-1CS-16	2.85246	3.36282	3.62784	4.29264	5.15164	5.82478	8.21556	4.49342	1.42808	0.353789	1.44243
DS-1CS-17	2.91756	3.39715	3.65871	4.32917	5.23246	5.98381	8.39189	4.57004	1.47611	0.38182	1.42563
DS-1CS-18	2.92506	3.40749	3.67057	4.34167	5.23449	5.95148	8.36314	4.56688	1.45995	0.37229	1.42509
DS-1CS-19	2.05614	3.18143	3.70377	4.78579	6.1846	7.11323	9.44769	5.02682	2.10288	0.222657	1.22109
DS-2D-1	1.46898	1.90671	2.18113	3.02214	4.60332	5.16202	7.19895	3.36362	1.68201	0.386291	0.969515
DS-2D-2	1.46077	1.89137	2.15813	2.89338	4.42935	4.97671	6.80469	3.25382	1.58102	0.40715	0.964294
DS-2D-3	1.44582	1.86172	2.12599	2.81626	4.41286	5.00473	6.92886	3.22757	1.61651	0.446354	0.982628
DS-2D-4	1.43123	1.82366	2.07488	2.71529	4.02717	4.72712	6.17606	3.08869	1.44478	0.422283	0.996062
DS-2D-5	1.42251	1.8091	2.05415	2.64343	3.76977	4.60645	5.94472	3.01966	1.38452	0.431761	1.08029
DS-2D-6	1.42613	1.80195	2.03863	2.54807	3.41942	4.33877	5.62244	2.89626	1.27001	0.438521	1.24551
DS-2D-7	1.37555	1.73664	1.94137	2.3954	3.00356	3.41352	5.05538	2.51519	0.976767	0.330004	1.41982
DS-2D-8	1.37051	1.7289	1.92715	2.37697	2.9439	3.29193	5.04691	2.46593	0.947789	0.311617	1.48191
DS-2D-9	1.39565	1.74983	1.9562	2.39625	2.96637	3.29974	4.98189	2.48194	0.930846	0.303922	1.45498
DS-2D-10	1.38735	1.735	1.92878	2.3606	2.84711	3.1166	4.48288	2.40407	0.81442	0.232784	1.38149
DS-2D-11	1.38405	1.73187	1.92426	2.35746	2.844	3.11627	4.7523	2.40187	0.85644	0.259115	1.50089
DS-2D-12	1.39274	1.7382	1.93216	2.36107	2.84326	3.11097	4.47619	2.40341	0.810382	0.232229	1.38702
DS-2D-13	1.41245	1.76161	1.97016	2.39979	2.94652	3.24522	4.86183	2.46887	0.893536	0.283611	1.44791
DS-2D-14	1.38189	1.73076	1.92325	2.35756	2.84519	3.11739	4.5023	2.4019	0.819447	0.235296	1.38714
DS-2D-15	1.40392	1.7562	1.96429	2.39985	2.96206	3.28302	4.97807	2.47969	0.923244	0.299786	1.46809
DS-2D-16	1.42209	1.77595	1.99524	2.42854	3.02613	3.38559	5.00101	2.53003	0.944672	0.313362	1.42283
DS-2D-17	1.39665	1.75176	1.95978	2.39988	2.97026	3.29881	4.986	2.48348	0.930603	0.301561	1.45579
DS-2D-18	1.39334	1.74857	1.95512	2.39696	2.96989	3.30383	4.98977	2.48312	0.933729	0.304039	1.45249
DS-3FD-1	1.42328	1.77661	1.99599	2.43101	3.04175	3.43238	5.15771	2.54667	0.979766	0.334923	1.46354
DS-3FD-2	1.42727	1.79324	2.02294	2.47976	3.20683	3.90718	5.48235	2.72673	1.14289	0.415692	1.40378
DS-3FD-3	1.42801	1.79734	2.02946	2.49341	3.25219	4.01048	5.53486	2.76708	1.17553	0.426067	1.37654
DS-3FD-4	1.45476	1.82511	2.06019	2.57631	3.36471	4.15978	5.53838	2.85374	1.2024	0.403594	1.28294
DS-3FD-5	1.44661	1.81777	2.0534	2.56348	3.36458	4.22527	5.69667	2.86884	1.24582	0.427464	1.32845
DS-3FD-6	1.44964	1.81394	2.04487	2.51523	3.23864	3.86129	5.20846	2.73015	1.08135	0.373975	1.29045
DS-3FD-7	1.43856	1.80223	2.0316	2.48453	3.19238	3.80633	5.30686	2.6977	1.08713	0.38915	1.36577
DS-3FD-8	1.43856	1.80223	2.0316	2.48453	3.19238	3.80633	5.30686	2.6977	1.08713	0.38915	1.36577
DS-3FD-9	1.46835	1.83354	2.06492	2.5665	3.3104	4.08846	5.66833	2.8295	1.20009	0.413487	1.38204
DS-3FD-10	1.44444	1.80289	2.02923	2.47369	3.13693	3.64725	5.28642	2.64128	1.04321	0.3684	1.42149
DS-3FD-11	1.44054	1.79527	2.01872	2.45631	3.08942	3.52948	5.47282	2.59369	1.04451	0.366916	1.54346
DS-3FD-12	1.4313	1.78622	2.00857	2.44375	3.06213	3.46808	5.56857	2.56601	1.04733	0.364332	1.60941
DS-3FD-13	1.44629	1.79995	2.02338	2.4592	3.08555	3.49148	5.19543	2.58355	0.990935	0.340093	1.4466
DS-3FD-14	1.42544	1.78244	2.00554	2.44364	3.0717	3.50249	5.52741	2.57619	1.05152	0.367373	1.57682
DS-3FD-15	1.43521	1.78652	2.00696	2.43701	3.03569	3.40031	5.24895	2.54128	0.981287	0.334229	1.51936
DS-3FD-16	1.39322	1.74625	1.94959	2.38692	2.92969	3.23257	5.07293	2.45525	0.929114	0.298905	1.5387
DS-3FD-17	1.42545	1.775	1.99064	2.41733	2.98161	3.28807	5.00397	2.49347	0.920467	0.298303	1.47998
DS-3FD-18	1.41676	1.7665	1.97789	2.40631	2.95681	3.255	4.92115	2.47594	0.903092	0.287797	1.46716
DS-3FD-19	1.4167	1.76484	1.97401	2.40048	2.9374	3.22409	4.94274	2.46314	0.899062	0.285401	1.50001
DS-3FD-20	1.43	1.77582	1.98905	2.41081	2.95552	3.24593	4.9963	2.47752	0.907877	0.293045	1.51231
DS-3FD-21	1.41917	1.76646	1.97614	2.40156	2.9389	3.22702	4.96392	2.46501	0.902225	0.288028	1.50897
DS-3FD-22	1.43624	1.78017	1.99463	2.41373	2.9581	3.24765	5.02192	2.48052	0.910153	0.29566	1.52527
DS-3FD-23	1.43182	1.77653	1.98933	2.40906	2.94559	3.22812	5.00873	2.47124	0.904855	0.29104	1.533
DS-3FD-24	1.42342	1.76782	1.97589	2.39613	2.91175	3.17409	4.844	2.44602	0.869839	0.268834	1.49795
DS-3FD-25	1.41435	1.75992	1.96476	2.38871	2.90185	3.16695	4.92591	2.43853	0.883814	0.27564	1.53578
DS-3FD-26	1.4086	1.75141	1.94992	2.37223	2.85689	3.11812	4.78846	2.41392	0.853777	0.260645	1.52728
DS-3FD-27	1.42503	1.76887	1.97708	2.39704	2.91469	3.18193	4.98507	2.44928	0.892666	0.28242	1.55613
DS-3FD-28	1.41197	1.76072	1.96836	2.39666	2.93532	3.23572	5.51137	2.46436	0.989871	0.328652	1.73749
DS-3FD-29	1.42871	1.77077	1.97881	2.39652	2.90971	3.17103	4.92953	2.44611	0.88049	0.276666	1.54127
DS-3FD-30	1.41497	1.75954	1.96329	2.38598	2.89312	3.15368	4.89892	2.43307	0.876404	0.271955	1.5356
DS-3FD-31	1.42314	1.76285	1.96507	2.38257	2.87629	3.13402	4.96049	2.42648	0.878756	0.276802	1.59099
DS-3FD-32	1.42976	1.77021	1.97682	2.39324	2.89855	3.15134	4.89361	2.43826	0.870107	0.270751	1.54015
DS-3FD-33	1.44334	1.77414	1.97188	2.36885	2.8176	3.07543	4.76273	2.40614	0.828259	0.264165	1.60856
DS-3FD-34	1.43243	1.7685	1.96863	2.37515	2.84145	3.09953	4.82889	2.41439	0.847373	0.266669	1.59481
DS-3FD-35	1.43318	1.76973	1.9708	2.37761	2.84874	3.10626	4.87982	2.41787	0.856352	0.271166	1.60895
DS-3FD-36	1.41234	1.75755	1.96094	2.38424	2.88828	3.14663	5.13607	2.42947	0.911471	0.287842	1.6457
DS-3FD-37	1.40648	1.75124	1.95082	2.37408	2.85863	3.11713	4.8525	2.41415	0.863597	0.263221	1.55572
DS-3FD-38	1.43243	1.76863	1.96904	2.37595	2.84497	3.1032	4.84709	2.41592	0.851014	0.268618	1.59769
DS-3FD-39	1.44495	1.7758	1.97448	2.37104	2.81894	3.07657	4.71545	2.4078	0.820725	0.259229	1.58725
DS-3FD-40	1.42753	1.77028	1.97854	2.3968	2.91044	3.1739	5.11652	2.44699	0.909841	0.290893	1.62237
DS-3FD-41	1.439	1.78062	1.99323	2.40746	2.92869	3.19545	5.09076	2.46117	0.907005	0.291749	1.59989
DS-3FD-42	1.42431	1.76775	1.97524	2.39476	2.90665	3.16704	5.00061	2.44319	0.891686	0.280554	1.57364
DS-3FD-43	1.42352	1.76901	1.9784	2.40018	2.92717	3.20667	5.22059	2.45862	0.934728	0.303762	1.6402
DS-3FD-44	1.44044	1.78348	1.99878	2.41539	2.9561	3.24277	5.21085	2.48055	0.936096	0.308389	1.61414
DS-3FD-45	1.44024	1.7818	1.99539	2.41175	2.95043	3.23931	5.29444	2.47762	0.948347	0.315728	1.65396
DS-3FD-46	1.43984	1.78403	2.00036	2.41901	2.97267	3.27545	5.42672	2.49283	0.97693	0.328645	1.6805
DS-3FD-47	1.43197	1.77564	1.98744	2.40692	2.94306	3.23272	5.21054	2.47176	0.936778	0.308729	1.6205
DS-3FD-48	1.4561	1.79976	2.01811	2.44105	3.02863	3.38476	5.65925	2.54186	1.03309	0.361063	1.70467
DS-3FD-49	1.46906	1.81128	2.03	2.45245	3.0445	3.40521	5.66519	2.55632	1.03426	0.363388	1.69515
DS-3FD-50	1.48332	1.82259	2.04062	2.4613	3.05447	3.41398	5.674	2.56595	1.0328	0.365274	1.69402
DS-3FD-51	1.48376	1.82792	2.04804	2.47433	3.09039	3.50396	5.84187	2.60207	1.07933	0.38703	1.71354
DS-3FD-52	1.48636	1.82815	2.04748	2.47384	3.09754	3.54844	5.93667	2.61681	1.10436	0.402773	1.73694
DS-3FD-53	1.47669	1.82052	2.0413	2.47043	3.10048	3.58081	6.01429	2.62392	1.12759	0.411797	1.75577
DS-3FD-54	1.48183	1.81977	2.03791	2.461	3.073	3.4942	5.70746	2.59166	1.05885	0.385324	1.67312
DS-3FD-55	1.47208	1.8208	2.04423	2.48119	3.1497	4.05261	6.27837	2.78487	1.28618	0.494143	1.78186
DS-3FD-56	1.42424	1.76979	1.98021	2.40623	2.96953	3.30728	5.72783	2.49443	1.03643	0.357867	1.78282
DS-3FD-57	1.41645	1.76415	1.97284	2.40173	2.96186	3.29856	5.76825	2.48814	1.04297	0.358071	1.80334
DS-3FD-58	1.46062	1.76988	1.94536	2.31131	2.73707	2.91359	4.90951	2.33159	0.808487	0.279947	1.78536
DS-4D-1	1.4277	1.74169	1.90545	2.27379	2.70112	2.83873	3.45494	2.28473	0.581419	0.0976038	1.0442
DS-4D-2	1.45866	1.75972	1.92105	2.26788	2.65162	2.8046	3.29167	2.2774	0.53895	0.0721907	1.02827
DS-4D-3	1.41072	1.73024	1.89177	2.26347	2.66747	2.80503	3.15662	2.26625	0.533228	0.0154424	0.922436
DS-4D-4	1.46503	1.76818	1.93923	2.29569	2.70614	2.82307	3.21599	2.29564	0.529022	0.0255398	0.935707
DS-4D-5	1.47509	1.77841	1.9549	2.31193	2.72104	2.85251	3.24154	2.31428	0.53617	0.0295479	0.944935
DS-4D-6	1.49038	1.78992	1.97047	2.3243	2.73111	2.87081	3.25571	2.32834	0.537697	0.0332278	0.951176
DS-4D-7	1.49415	1.79351	1.97663	2.33136	2.73835	2.88166	3.24063	2.33551	0.536656	0.0263433	0.939672
DS-4D-8	1.52094	1.81698	2.00277	2.34408	2.74601	2.8955	3.27176	2.35219	0.534907	0.0411283	0.965431
DS-4D-9	1.52584	1.82231	2.0081	2.35147	2.75754	2.92556	3.36822	2.36645	0.554959	0.0722242	1.00753
DS-4D-10	1.52783	1.8272	2.0124	2.35384	2.75468	2.9112	3.28161	2.36408	0.536726	0.0431773	0.968312
DS-4D-11	1.5612	1.85513	2.03542	2.37306	2.77009	2.93795	3.30366	2.38871	0.534714	0.0557631	0.972029
DS-4D-12	1.53386	1.83117	2.01711	2.36191	2.76434	2.92915	3.29015	2.37407	0.540598	0.0451451	0.963279
DS-4D-13	1.5373	1.83773	2.0261	2.37763	2.78451	2.97098	3.34846	2.39545	0.557729	0.0596118	0.978728
DS-4D-14	1.58072	1.8797	2.05681	2.39096	2.78323	2.95918	3.31713	2.40995	0.532963	0.0597646	0.979665
DS-4D-15	1.6105	1.90051	2.07294	2.4032	2.79252	2.97525	3.33831	2.42632	0.530472	0.0734834	0.984073
DS-4D-16	1.61691	1.90386	2.07541	2.40544	2.79509	2.9808	3.35137	2.43003	0.532032	0.0796337	0.987728
DS-4D-17	1.60066	1.8915	2.06545	2.39723	2.7882	2.96834	3.33137	2.41902	0.531439	0.0700924	0.981405
DS-4D-18	1.62091	1.90802	2.07914	2.40889	2.79801	2.98593	3.35692	2.43428	0.532512	0.0814353	0.989728
DS-4D-19	1.61894	1.91945	2.09701	2.4418	2.86424	3.07251	3.53333	2.47792	0.578325	0.117163	1.02263
DS-4D-20	1.61359	1.92151	2.10347	2.45758	2.90883	3.11389	3.64486	2.49766	0.605866	0.134923	1.03369
DS-4D-21	1.60119	1.90727	2.0897	2.44206	2.87428	3.0827	3.54788	2.47734	0.588812	0.113076	1.01688
DS-5FD-1	1.62709	1.94807	2.13084	2.49249	2.9909	3.21968	5.2825	2.55341	0.871753	0.335115	1.74187
DS-5FD-2	1.62529	1.99706	2.19883	2.73404	3.41409	4.45463	6.42487	3.06191	1.3416	0.469108	1.61862
DS-5FD-3	1.63827	2.01622	2.22981	2.79447	3.93779	4.92398	6.75	3.24489	1.50144	0.50617	1.22658
DS-5FD-4	1.68462	2.0885	2.32677	3.0201	4.60269	5.298	7.56395	3.46887	1.69318	0.482587	1.05872
DS-6LS-1	1.71186	2.14964	2.38957	3.1324	4.37037	4.95407	6.49361	3.41204	1.42562	0.35249	0.989363
DS-6LS-2	1.71865	2.16626	2.40979	3.23284	4.67775	5.27054	7.24947	3.55655	1.61407	0.382641	0.99946
DS-7LS-1	1.77093	2.276	2.59148	3.54272	4.76464	5.30471	7.31789	3.70781	1.59763	0.262346	1.0461
DS-7LS-2	1.77615	2.2999	2.67488	3.81696	5.12469	5.73901	8.15951	3.95196	1.82695	0.239174	1.06789
DS-7LS-3	1.75797	2.28475	2.65269	3.76075	5.02621	5.62707	8.08465	3.89086	1.79417	0.241828	1.09243
DS-7LS-4	1.74218	2.23103	2.49626	3.46969	4.74188	5.31526	7.555	3.67199	1.65179	0.3012	1.06087
DS-7LS-5	1.72321	2.22244	2.5014	3.56517	4.95883	5.64	8.268	3.8092	1.84603	0.32567	1.0915
DS-7LS-6	1.74111	2.23823	2.52372	3.55709	4.9834	5.7149	8.35667	3.83674	1.87152	0.346152	1.1023
DS-7LS-7	1.73354	2.23837	2.53599	3.57733	4.98492	5.7694	8.55	3.8617	1.91555	0.350313	1.14076
DS-7LS-8	1.72777	2.22034	2.48357	3.40041	4.64042	5.28872	7.75048	3.63649	1.67963	0.337688	1.14441
DS-7LS-9	1.72594	2.2104	2.47252	3.40884	4.6813	5.3068	7.78439	3.64201	1.69205	0.33518	1.12414
DS-7LS-10	1.71059	2.20804	2.48382	3.53333	4.83064	5.47101	8.04907	3.73746	1.77612	0.306269	1.10692
DS-7LS-11	1.72712	2.21143	2.47044	3.35698	4.54788	5.15609	7.47944	3.57483	1.60773	0.327631	1.13482
DS-8LS-1	1.69862	2.16625	2.4188	3.21259	4.37668	5.01643	7.43324	3.46509	1.58143	0.368879	1.20041
DS-8LS-2	1.68221	2.13974	2.40115	3.28458	4.66527	5.32154	8.17459	3.58196	1.77914	0.393383	1.17521
DS-8LS-3	1.62007	2.01993	2.24753	2.86414	4.046	4.766	6.52484	3.21669	1.42966	0.438929	1.1177
DS-9FD-1	1.56058	1.95668	2.18607	2.77847	3.95033	4.98357	7.54846	3.23957	1.66398	0.525108	1.39098
DS-9FD-2	1.58722	1.9721	2.19213	2.76692	3.67052	4.49518	6.05442	3.07807	1.30762	0.420903	1.23839
DS-9FD-3	1.64528	2.03216	2.25534	2.84802	4.02592	4.8075	6.69862	3.22923	1.45949	0.468022	1.1697
DS-9FD-4	1.62938	2.02719	2.25538	2.88174	4.22234	4.94404	6.86677	3.28433	1.52276	0.467909	1.09126
DS-9FD-5	1.69983	2.12153	2.35884	3.07293	4.37625	4.97214	6.73067	3.38887	1.4749	0.393309	1.02201
DS-10LS-1	1.715	2.15575	2.39626	3.17375	4.5618	5.16882	7.41946	3.49944	1.61758	0.406417	1.07959
DS-10LS-2	1.67078	2.08771	2.3372	3.09889	4.69437	5.38861	8.12725	3.52507	1.80348	0.472477	1.12257
DS-10LS-3	1.64092	2.07198	2.32619	3.07976	4.59021	5.27681	7.88075	3.47618	1.74663	0.454955	1.12954
DS-10LS-4	1.65062	2.07111	2.3213	3.06735	4.80123	5.57536	8.43762	3.57127	1.9044	0.506965	1.12163
DS-10LS-5	1.57926	2.07751	2.34869	3.16139	4.76303	5.60511	8.63436	3.61467	1.95086	0.468487	1.19761
DS-10LS-6	1.64158	2.09633	2.36034	3.21598	4.86538	5.73086	8.86538	3.68106	2.00315	0.473995	1.18185
DS-11LS-1	1.54701	2.10933	2.4057	3.54234	5.67226	7.28785	9.91333	4.31317	2.56225	0.484784	1.04967
DS-11LS-2	1.36271	1.99611	2.30403	3.20873	5.1743	6.65619	9.78333	3.95368	2.44087	0.52056	1.20235
DS-11LS-3	1.45274	2.19065	2.59122	4.06111	6.856	8.60023	10.6684	4.95066	2.99871	0.42514	0.885605
DS-11LS-4	1.29395	2.07294	2.43897	3.74134	5.91745	7.77949	10.3134	4.53126	2.79322	0.436288	1.06267
DS-11LS-5	1.69798	2.28464	2.70497	3.83723	5.3795	6.71605	9.44367	4.27931	2.28144	0.373453	1.18692
DS-12LS-1	0.994516	2.22415	2.84934	4.38658	6.5533	8.01951	10.1183	4.87675	2.83123	0.255087	1.00953
DS-12LS-2	1.5155	2.43657	3.06951	4.61868	6.86284	8.21339	10.2055	5.08955	2.76087	0.265166	0.938879
DS-12LS-3	1.14468	2.20358	2.76295	4.28985	6.46103	7.9599	10.13	4.81778	2.80049	0.287535	0.99579
DS-12LS-4	0.923738	2.30634	3.12164	4.73594	7.23008	8.47421	10.2988	5.17216	2.96243	0.199455	0.935202
DS-12LS-5	1.32	2.48647	3.28045	4.84827	7.49198	8.73681	10.4695	5.35718	2.94888	0.236511	0.890366
DS-12LS-6	1.68584	2.58034	3.16528	4.49185	6.54427	7.99833	10.1027	5.02351	2.62978	0.313812	1.02087
DS-12LS-7	1.28571	2.3612	2.90366	4.11522	5.8185	7.38307	9.88905	4.61983	2.559	0.321839	1.20966
DS-12LS-8	1.70493	2.66815	3.19928	4.47908	6.41807	7.86333	10.024	5.00352	2.55927	0.317953	1.05924
DS-13LS	1.09486	1.8769	2.29084	3.28591	4.70414	5.75274	8.85667	3.63852	2.14499	0.354177	1.31814
DS-14LS-1	1.89866	2.87641	3.46066	4.63625	6.65112	8.06481	10.1413	5.19249	2.54599	0.328685	1.05882
DS-14LS-2	1.71634	2.79704	3.41527	4.66301	6.8663	8.24467	10.2249	5.23491	2.65109	0.311155	1.01046
DS-14LS-3	1.69096	2.72496	3.3051	4.64948	6.87018	8.23869	10.2349	5.20438	2.67297	0.304686	0.982196
DS-14LS-4	1.21111	2.88513	3.62769	4.98	7.53571	8.75017	10.4387	5.53843	2.86439	0.234386	0.967707
DS-14LS-5	1.95541	3.02179	3.57418	4.7235	6.88046	8.24815	10.2117	5.33115	2.55755	0.33913	1.02343
DS-14LS-6	2.01028	3.16731	3.75508	4.97738	7.44858	8.66991	10.3955	5.60487	2.64613	0.317201	0.930432
DS-14LS-7	1.7733	2.98678	3.62551	5.00447	7.86233	9.12143	10.638	5.70423	2.8768	0.306601	0.857499
DS-14LS-8	1.32581	2.532	3.16257	4.42412	6.55584	8.0703	10.1413	5.00881	2.72025	0.306895	1.06473
DS-14LS-9	1.22857	3.14694	3.87825	5.39069	8.28971	9.42288	10.7281	5.98684	3.00831	0.204344	0.88253
DS-14LS-10	1.86545	2.91873	3.41858	4.54263	6.73552	8.19282	10.1929	5.21806	2.58026	0.370611	1.02893
DS-14LS-11	2.01768	2.80971	3.35887	4.57619	6.595	8.0958	10.1802	5.16057	2.55827	0.35238	1.03374
DS-14LS-12	0.709739	1.91179	2.73	4.2697	6.66061	8.19388	10.2976	4.79179	3.02323	0.253364	0.99971
DS-14LS-13	1.98382	3.12314	3.66324	4.92017	7.71791	9.02638	10.63	5.6899	2.78584	0.355973	0.873935
DS-14LS-14	1.58243	2.70091	3.20244	4.36182	6.38407	7.94258	10.1671	5.00177	2.61112	0.359371	1.10581
DS-14LS-15	2.25739	3.75362	4.20497	5.32841	7.80367	8.94308	10.5057	6.00837	2.54711	0.32422	0.939357
DS-15LS-1	1.94947	2.7105	3.16993	4.41755	5.61386	6.5696	9.40791	4.56588	2.09484	0.226744	1.25074
DS-15LS-2	1.96618	2.73205	3.22727	4.50509	5.72905	6.70901	9.48217	4.64872	2.13303	0.216372	1.23126
DS-15LS-3	1.97623	2.76604	3.36421	4.71005	5.95424	6.97885	9.70109	4.81832	2.22364	0.184649	1.22235
DS-15LS-4	2.05677	2.8109	3.36073	4.56776	5.78822	6.75547	9.60783	4.71137	2.13024	0.22208	1.27485
DS-15LS-5	1.97629	2.72182	3.19603	4.52915	5.76282	6.68491	9.49091	4.64529	2.12935	0.204239	1.19985
DS-16LS-1	1.78962	2.33059	2.70832	3.65878	5.01375	5.6765	8.15333	3.88862	1.80068	0.309318	1.13128
DS-16LS-2	1.72833	2.3017	2.71585	4.03214	5.44178	6.2507	9.04314	4.19485	2.09555	0.246854	1.09976
DS-16LS-3	1.65901	2.17926	2.47646	3.81526	5.49553	6.48889	9.70633	4.16114	2.2967	0.352438	1.09241
DS-16LS-4	1.57838	2.1298	2.43403	3.86462	5.82186	7.06537	10.0218	4.35326	2.51319	0.377732	1.02142
DS-17LS	1.68158	2.25358	2.6938	4.40317	6.276	7.772	10.2992	4.80959	2.68531	0.294655	0.985938
DS-18LS	1.52212	2.07943	2.39042	3.84787	6.44752	8.14216	10.4373	4.68982	2.86647	0.447435	0.900587
DS-19LS-1	1.74042	2.41293	3.00067	4.97253	7.24455	8.98846	10.6388	5.45797	2.99212	0.247516	0.859327
DS-19LS-2	1.76638	2.42782	3.03439	5.4512	8.35913	9.78836	10.804	5.88912	3.20947	0.181524	0.695609
DS-19LS-3	1.79513	2.48088	3.16795	5.3735	8.17556	9.69063	10.7595	5.84834	3.16068	0.199614	0.73367
DS-19LS-4	1.69215	2.33609	2.811	5.41306	8.55	9.80103	10.8151	5.85006	3.24849	0.179947	0.65149
DS-19LS-5	1.90566	2.75143	3.60952	5.74625	8.67465	9.86819	10.7857	6.12196	3.12465	0.146692	0.718515
DS-19LS-6	1.66574	2.33542	2.82	5.48874	8.52861	9.77149	10.776	5.86522	3.23937	0.156307	0.654052
DS-19LS-7	1.94672	2.94931	3.9225	5.72856	8.45786	9.78245	10.7691	6.15344	3.04501	0.164606	0.797231
DS-19LS-8	1.83385	2.89607	3.854	6.10484	9.32301	10.1363	10.9609	6.37906	3.19295	0.0888671	0.683964
DS-19LS-9	1.93746	2.95891	3.80556	5.77127	8.58806	9.79795	10.7469	6.17604	3.04452	0.153584	0.75492
DS-19LS-10	1.63625	2.72204	3.38541	5.58817	8.68959	9.88743	10.8127	6.06588	3.18171	0.169343	0.709032
DS-19LS-11	1.85543	2.77749	3.40079	5.39668	7.875	9.42477	10.6539	5.86631	2.99493	0.203493	0.805941
DS-20LS-1	1.99106	2.67695	3.07349	4.89665	7.3582	8.9318	10.5243	5.5018	2.85662	0.304618	0.816207
DS-20LS-2	1.89821	2.70814	3.13868	4.95155	7.33724	9.02271	10.5818	5.5608	2.89434	0.293104	0.847635
DS-20LS-3	1.59098	2.47504	2.96255	4.57173	7.11768	8.85247	10.543	5.29975	2.95072	0.338261	0.882968
DS-20LS-4	2.06191	2.73828	3.13803	4.81302	7.24514	8.885	10.5898	5.47877	2.82879	0.339864	0.850977
DS-20LS-5	2.06527	2.74554	3.17026	4.92192	7.13851	8.7069	10.5371	5.45812	2.77396	0.297728	0.874966
DS-20LS-6	2.17025	2.86693	3.38242	5.05473	7.09104	8.51571	10.4108	5.47912	2.66076	0.262661	0.910656
DS-20LS-7	2.31711	3.07224	3.68147	5.29293	7.02381	8.35667	10.3565	5.57395	2.53919	0.209611	0.985781
DS-20LS-8	2.29305	2.99209	3.5092	5.12748	6.92007	8.27106	10.3305	5.46355	2.53754	0.242836	0.965744
DS-20LS-9	2.30151	2.95747	3.43726	5.07059	6.83573	8.13306	10.2488	5.38704	2.49803	0.243282	0.958391
DS-20LS-10	2.15064	2.78075	3.19567	4.67627	6.49644	7.90552	10.2309	5.12085	2.50547	0.317557	1.00327
DS-20LS-11	2.11883	2.74344	3.12372	4.66657	6.47	7.81954	10.1911	5.07652	2.4921	0.305524	0.988654
DS-21LS-1	2.06073	2.6101	2.95965	4.261	6.07234	7.31954	10.027	4.73022	2.38437	0.373249	1.04888
DS-21LS-2	1.9487	2.46354	2.81762	3.98128	5.91659	7.08079	9.91242	4.50854	2.36093	0.416059	1.05319
DS-21LS-3	1.81242	2.36816	2.72308	3.55453	5.33261	6.342	9.56045	4.08823	2.16741	0.47661	1.21686
DS-21LS-4	1.7244	2.33206	2.68758	3.50298	5.22755	6.19558	9.416	4.01021	2.13127	0.465693	1.24108
DS-21LS-5	2.01383	2.49448	2.84903	3.97718	5.75563	6.89276	9.77614	4.45481	2.27568	0.409957	1.0945
DS-22LS-1	1.71521	2.3691	2.7331	3.61714	5.50593	6.32185	8.80425	4.1027	2.06229	0.415967	1.04779
DS-22LS-2	1.9501	2.43313	2.77255	3.64436	5.30738	6.03068	8.3539	4.03606	1.86966	0.398747	1.03538
DS-22LS-3	1.69374	2.37762	2.74576	3.66039	5.45402	6.2352	8.6114	4.09107	2.01252	0.383174	1.04684
DS-22LS-4	0.654681	2.4048	2.80921	4.00657	5.77276	6.74973	9.56851	4.38703	2.43681	0.255314	1.23271
DS-22LS-5	2.02409	2.50558	2.84329	3.8793	5.66939	6.51896	9.05	4.30128	2.06788	0.393661	1.01888
DS-23LS-1	2.10871	2.71197	3.03462	4.34749	6.13	7.23188	9.81919	4.76378	2.29823	0.347798	1.02089
DS-23LS-2	2.03977	2.72978	3.09237	4.53618	6.35937	7.44069	9.83984	4.90222	2.35956	0.2965	0.978496
DS-24LS-1	2.10391	2.55076	2.85236	3.80334	5.55048	6.33411	8.51978	4.2294	1.91794	0.404042	0.974547
DS-24LS-2	2.1391	2.63991	2.92902	3.96518	5.7246	6.58037	8.77224	4.39516	1.99014	0.388379	0.972427
DS-24LS-3	2.06662	2.48125	2.80137	3.67098	5.41709	6.18278	8.24769	4.11167	1.86191	0.419025	0.968459
DS-24LS-4	1.98911	2.39192	2.71466	3.40356	5.11529	5.92368	7.94058	3.90639	1.78468	0.475898	1.01604
DS-24LS-5	2.096	2.51887	2.81918	3.70191	5.41717	6.17355	8.21692	4.13144	1.84108	0.413931	0.965581
DS-25LS-1	1.79943	2.21962	2.42966	3.07242	4.3173	5.45818	7.48545	3.58341	1.67116	0.512791	1.23453
DS-25LS-2	1.80687	2.22262	2.4307	3.06839	4.23302	5.40028	7.38854	3.56376	1.64012	0.507826	1.26924
DS-25LS-3	1.87318	2.30316	2.53092	3.22146	4.99118	5.93497	7.94218	3.81986	1.8275	0.524993	1.01099
DS-25LS-4	1.81082	2.2279	2.43626	3.0816	4.3684	5.47664	7.47386	3.59538	1.67022	0.512819	1.20122
DS-25LS-5	1.83977	2.2469	2.44596	3.05987	4.16913	5.96374	8.21843	3.75684	1.89567	0.589995	1.5171
DS-25LS-6	1.85135	2.29188	2.51625	3.23071	5.28317	6.1942	8.36021	3.90559	1.96177	0.547498	0.96409
DS-26LS-1	2.64487	3.25818	3.74848	5.14499	6.54437	7.41607	9.46298	5.27308	2.07252	0.179524	0.999434
DS-26LS-2	1.78674	2.33528	2.72017	4.01603	5.67737	6.47797	8.75364	4.27643	2.09126	0.274303	0.965536
DS-27LS-1	1.58419	1.92305	2.11657	2.48515	2.95953	3.14477	3.55882	2.51766	0.604615	0.0836424	0.960044
DS-27LS-2	1.78089	2.18268	2.38278	2.92155	3.52667	3.91996	5.98	3.00806	1.07055	0.303054	1.50448
DS-27LS-3	2.0233	2.39066	2.68594	3.21454	4.101	5.12043	7.72727	3.57521	1.54668	0.489342	1.65202
DS-28LS-1	2.13993	2.49	2.77321	3.36134	4.44206	5.41224	7.87771	3.75453	1.59992	0.488952	1.40908
DS-28LS-2	2.09285	2.46709	2.76616	3.41426	4.7711	5.633	8.10421	3.83812	1.70229	0.481004	1.2288
DS-28LS-3	2.02531	2.41639	2.72849	3.36617	4.89401	5.76423	8.17692	3.84893	1.76902	0.498332	1.16422
DS-28LS-4	2.30171	2.7396	2.98233	3.7535	5.46402	6.21506	8.49732	4.23605	1.80759	0.473946	1.02317
DS-29LS	2.37897	2.88466	3.21515	4.46229	5.92817	6.74657	9.09727	4.69784	1.9834	0.281393	1.01488
DS-30LS	2.26595	2.72092	2.95049	3.73818	5.66546	6.51819	8.93523	4.32576	1.95981	0.511359	1.00676
DS-31D-1	1.42565	1.77751	1.98518	2.38077	2.81229	3.03287	3.43032	2.39705	0.617579	0.0430088	0.993315
DS-31D-2	1.45891	1.78697	1.98714	2.36789	2.79003	2.9843	3.3196	2.37972	0.581256	0.0263092	0.949791
DS-31D-3	1.32141	1.67693	1.84465	2.28255	2.74772	2.93556	3.34642	2.29835	0.621477	0.0442002	0.919001
